# Supplementary material for: Family Support Experiences of Adult Persons with Intellectual Disability and Challenging Behaviour: A Scoping Review of Qualitative Studies
Source: Int J Environ Res Public Health. 2025 Jun 7;22(6):911. doi: 10.3390/ijerph22060911 (PMC12192965; doi:10.3390/ijerph22060911)
Supplement: Supplementary file 1 [file ijerph-22-00911-s001.zip]

Archive with 1 entries (1 files):
- ijerph-3636100-supplementary.pdf
